# Supplementary material for: Potential role of gut bacteria in the development of hepatocellular carcinoma
Source: Access Microbiol. 2025 Aug 21;7(8):000859.v6. doi: 10.1099/acmi.0.000859.v6 (PMC12369552; doi:10.1099/acmi.0.000859.v6)
Supplement: Uncited Table S1. [file acmi-7-00859-s001.xls]

## Sheet: QC
ID	submissionAccountId	studyId	raw_reads	raw_bases	clean_reads	clean_bases	effective_rate(%)	GC(%)
23036822	Webin-48491	ERP160472	85300034	12.80G	83972014	12.60G	98.44	46.65
23035972	Webin-48491	ERP160472	81748210	12.26G	80466676	12.07G	98.43	46.68
JSNT23015	Webin-48491	ERP160472	78059360	11.71G	76351358	11.45G	97.81	45.72
23035696	Webin-48491	ERP160472	87714742	13.16G	85858230	12.88G	97.88	41.85
JSNT23028	Webin-48491	ERP160472	85224014	12.78G	83393946	12.51G	97.85	43.8
JSNT23034	Webin-48491	ERP160472	93160326	13.97G	89631034	13.44G	96.21	43
23030786	Webin-48491	ERP160472	88963718	13.34G	87633364	13.15G	98.5	46.24
23034556	Webin-48491	ERP160472	92170710	13.83G	90752208	13.61G	98.46	47.65
23035567	Webin-48491	ERP160472	102042374	15.31G	100485308	15.07G	98.47	45
23035741	Webin-48491	ERP160472	99981186	15.00G	98126268	14.72G	98.14	42.27
23035950	Webin-48491	ERP160472	103355316	15.50G	101433692	15.22G	98.14	53.02
23035384	Webin-48491	ERP160472	94894342	14.23G	93668672	14.05G	98.71	42.92
23032658	Webin-48491	ERP160472	94632092	14.19G	93443248	14.02G	98.74	35.97
JSNT23005	Webin-48491	ERP160472	95160848	14.27G	93109004	13.97G	97.84	46.84
23036563	Webin-48491	ERP160472	88563766	13.28G	86176502	12.93G	97.3	44.28
23037297	Webin-48491	ERP160472	94233342	14.14G	92014552	13.80G	97.65	45.56
JSNT23011	Webin-48491	ERP160472	107081832	16.06G	104287468	15.64G	97.39	45.89
23036397	Webin-48491	ERP160472	99469198	14.92G	97516478	14.63G	98.04	42.48
23037224	Webin-48491	ERP160472	104035426	15.61G	101583370	15.24G	97.64	51.33
23036825	Webin-48491	ERP160472	100273164	15.04G	98439214	14.77G	98.17	47.43
